# Supplementary material for: Purification of Alkaloids from Zanthoxylum bungeanum Using Macroporous Adsorption Resin and Evaluation of Their Biological Activities
Source: Molecules. 2026 Jul 2;31(13):2328. doi: 10.3390/molecules31132328 (PMC13362608; doi:10.3390/molecules31132328)
Supplement: Supplementary file 1 [file molecules-31-02328-s001.zip]

Archive with 1 entries (1 files):
- molecules-4256697-supplementary.pdf
